# Supplementary material for: Cellular and antibody response in GMZ2-vaccinated Gabonese volunteers in a controlled human malaria infection trial
Source: Malar J. 2022 Jun 17;21:191. doi: 10.1186/s12936-022-04169-8 (PMC9204906; doi:10.1186/s12936-022-04169-8)
Supplement: Supplementary file 2 — Additional file 2: Table S2. Complete list of antigens spotted on the protein microarray. [file 12936_2022_4169_MOESM2_ESM.xlsx]

## Sheet: Supplementary_table2_Volcano
Additional file 2: Table S2. Complete list of antigens spotted on the protein microarray.
The antigens spotted on the protein microarray with their respective position on the array (Block - Row - Column, BRC) and the results of the intensity comparison of the antibody response of the protected individuals against those developing early signs of malaria are listed. The respective fold difference and the p value is given, as estimated by student's t-test. p value lower than 0.05 is cons…
BRC	P-value	Fold change	Description	[Gene ID]
1 12 6	0.000221714	3.53013	conserved Plasmodium membrane protein, unknown function	PF3D7_1221900
1 9 2	0.000454976	3.81381	subpellicular microtubule protein 1, putative	PF3D7_0909500
1 15 5	0.000946039	3.49853	duffy binding-like merozoite surface protein 2	PF3D7_1036300
1 16 2	0.00226242	2.89122	petidase, M16 family	PF3D7_1121800
1 16 3	0.00380251	4.29457	merozoite surface protein 4	PF3D7_0207000
1 6 14	0.00601238	1.95755	dynein-related AAA-type ATPase, putative	PF3D7_1434500
1 15 16	0.0090791	2.97338	erythrocyte membrane protein 1, PfEMP1	PF3D7_0200100
1 4 9	0.010519	2.50617	cytosolic iron-sulfur protein assembly protein 1, putative	PF3D7_1209400
1 12 4	0.0110467	2.40579	mannose-6-phosphate isomerase, putative	PF3D7_0801800
1 8 1	0.0112695	2.30187	transcription factor with AP2 domain(s)	PF3D7_1007700
1 15 11	0.0122308	3.32638	sporozoite threonine and asparagine-rich protein	PF3D7_0702300
1 10 6	0.0134082	2.09061	bromodomain protein, putative	PF3D7_0110500
1 12 15	0.0146267	3.28433	sporozoite threonine and asparagine-rich protein	PF3D7_0702300
1 4 7	0.0147135	1.70098	dynein heavy chain, putative	PF3D7_1122900
1 5 6	0.0188122	3.45165	MSP7-like protein	PF3D7_1335000
1 3 9	0.0209255	1.87078	conserved Plasmodium protein, unknown function	PF3D7_0903500
1 5 12	0.0222299	1.86536	conserved Plasmodium protein, unknown function	PF3D7_1448700
1 8 13	0.0223271	2.77787	merozoite surface protein 1	PF3D7_0930300
1 3 3	0.0227805	3.11354	merozoite surface protein 4	PF3D7_0207000
1 3 6	0.0273737	1.73399	GTP-binding protein, putative	PF3D7_1411600
1 13 3	0.0276856	2.3753	merozoite surface protein 8	PF3D7_0502400
1 12 16	0.0291492	2.13463	plasmepsin X	PF3D7_0808200
1 13 16	0.0294417	1.88736	translation initiation factor eIF-2B subunit beta, putative	PF3D7_1250600
1 4 17	0.0311062	2.13598	Plasmodium exported protein (PHISTc), unknown function	PF3D7_0801000
1 13 18	0.0316519	2.44319	secreted ookinete protein, putative	PF3D7_0108700
1 3 14	0.0325128	1.70464	conserved Plasmodium protein, unknown function	PF3D7_1211200
1 15 12	0.033145	1.53067	Plasmodium exported protein (PHISTa), unknown function	PF3D7_1001300
1 15 13	0.033633	2.11456	protein transport protein SEC7, putative	PF3D7_1442900
1 8 14	0.0364208	1.945	conserved Plasmodium protein, unknown function	PF3D7_1468100
1 9 11	0.0369981	1.93724	erythrocyte membrane protein 1, PfEMP1	PF3D7_0420700
1 7 16	0.0378712	2.47569	antigen 332, DBL-like protein	PF3D7_1149000
1 4 12	0.0402519	1.84521	transcription factor with AP2 domain(s)	PF3D7_1139300
1 13 14	0.0402978	2.58118	erythrocyte binding antigen-181	PF3D7_0102500
1 12 2	0.040581	2.02123	conserved Plasmodium protein, unknown function	PF3D7_0503900
1 16 4	0.0474857	1.58736	conserved Plasmodium protein, unknown function	PF3D7_0706100
1 7 11	0.052128	2.43175	serine repeat antigen 5	PF3D7_0207600
1 7 13	0.0531824	2.34522	merozoite surface protein	PF3D7_1036000
1 10 8	0.0544603	1.96592	conserved Plasmodium protein, unknown function	PF3D7_1346400
1 12 18	0.054573	2.08673	copper-transporting ATPase	PF3D7_0904900
1 5 13	0.0550513	2.07698	translation elongation factor EF-1, subunit alpha, putative	PF3D7_1123400
1 14 18	0.0554801	1.5811	conserved Plasmodium protein, unknown function	PF3D7_0713900
1 13 12	0.0613027	1.65774	GPI mannosyltransferase 3	PF3D7_1341600
1 9 1	0.0659568	2.26407	reticulocyte binding protein 2 homologue b	PF3D7_1335300
1 7 5	0.0669578	2.02823	dynein heavy chain, putative	PF3D7_1023100
1 6 9	0.0672371	0.681626	dynein heavy chain, putative	PF3D7_1122900
1 13 8	0.0673004	1.56269	high molecular weight rhoptry protein 3	PF3D7_0905400
1 7 7	0.0680013	1.69376	ubiquitin carboxyl-terminal hydrolase 14	PF3D7_0527200
1 14 1	0.0766402	1.54739	gametocyte exported protein 5	PF3D7_0936600
1 5 11	0.0790798	1.54402	transcription factor with AP2 domain(s)	PF3D7_1466400
1 15 15	0.079223	1.73367	alpha/beta hydrolase, putative	PF3D7_1134500
1 10 10	0.0816721	1.67914	liver specific protein 1, putative	PF3D7_1418100
1 9 14	0.0843147	1.87751	RNA-binding protein, putative	PF3D7_1022000
1 7 18	0.086775	1.51086	petidase, M16 family	PF3D7_1121800
1 16 13	0.0873878	1.58871	conserved Plasmodium protein, unknown function	PF3D7_1110100
1 9 8	0.0894303	1.67905	nicotinamidase, putative	PF3D7_0320500
1 12 5	0.0904761	0.557016	rhoptry neck protein 2	PF3D7_1452000
1 16 6	0.0919927	1.65695	conserved Plasmodium protein, unknown function	PF3D7_0827600
1 4 16	0.0948343	1.37632	conserved Plasmodium membrane protein, unknown function	PF3D7_0704300
1 11 4	0.0981658	1.6674	heat shock protein 40, type II	PF3D7_0501100
1 7 17	0.0994029	1.80741	dynein heavy chain, putative	PF3D7_1023100
1 13 17	0.103646	2.47955	reticulocyte binding protein 2 homologue b	PF3D7_1335300
1 11 17	0.105593	1.51362	conserved Plasmodium protein, unknown function	PF3D7_1014100
1 15 2	0.105959	2.30773	sexual stage-specific protein precursor	PF3D7_0406200
1 7 8	0.106554	1.81019	rhoptry neck protein 2	PF3D7_1452000
1 5 7	0.107104	2.16082	conserved Plasmodium protein, unknown function	PF3D7_0108300
1 6 16	0.110596	1.51527	erythrocyte binding antigen-175	PF3D7_0731500
1 14 7	0.111772	1.77577	S-antigen	PF3D7_1035200
1 3 11	0.111976	2.52578	ring-exported protein 1	PF3D7_0935900
1 16 14	0.118722	1.52491	conserved Plasmodium protein, unknown function	PF3D7_0726600
1 3 13	0.12372	1.64255	DNA topoisomerase 2	PF3D7_1433500
1 15 18	0.123812	1.46341	deoxyhypusine hydroxylase	PF3D7_1302600
1 16 1	0.124093	1.46288	conserved Plasmodium protein, unknown function	PF3D7_1239800
1 12 8	0.125702	2.10291	erythrocyte membrane protein 1, PfEMP1	PF3D7_0800300
1 3 12	0.130355	1.57399	nucleosome assembly protein	PF3D7_1203700
1 11 18	0.133559	1.74402	translocon component PTEX150	PF3D7_1436300
1 5 15	0.134359	1.55421	RNA pseudouridylate synthase, putative	PF3D7_0511500
1 10 7	0.135061	1.37077	Plasmodium exported protein (PHISTb), unknown function	PF3D7_0424800
1 7 1	0.136136	2.5368	ring-exported protein 1	PF3D7_0935900
1 8 18	0.136614	1.50545	conserved Plasmodium membrane protein, unknown function	PF3D7_1233400
1 6 18	0.140156	1.62993	erythrocyte membrane protein 1, PfEMP1	PF3D7_0800200
1 4 13	0.143699	1.54443	ATP-dependent RNA helicase DHX57, putative	PF3D7_0310500
1 11 1	0.144182	2.07245	merozoite surface protein 2	PF3D7_0206800
1 11 14	0.147254	1.58972	parasite-infected erythrocyte surface protein	PF3D7_0501200
1 6 12	0.147529	1.51272	erythrocyte membrane protein 1, PfEMP1	PF3D7_0808600
1 4 10	0.155443	1.54632	conserved Plasmodium protein, unknown function	PF3D7_1346400
1 8 9	0.156066	1.647	transmembrane emp24 domain-containing protein, putative	PF3D7_0422100
1 12 9	0.167359	1.46673	copper-transporting ATPase	PF3D7_0904900
1 14 3	0.16921	1.49072	26S proteasome regulatory subunit RPN2, putative	PF3D7_1466300
1 5 17	0.173756	1.58114	ATP-dependent zinc metalloprotease FTSH 1	PF3D7_1239700
1 4 3	0.173998	1.8817	merozoite TRAP-like protein	PF3D7_1028700
1 15 6	0.17523	1.4762	EMP1-trafficking protein	PF3D7_1302000
1 7 6	0.176775	1.35293	transcription initiation factor TFIID subunit 7, putative	PF3D7_0929000
1 12 13	0.186829	2.19661	conserved Plasmodium protein, unknown function	PF3D7_0713900
1 10 2	0.191116	1.68633	conserved Plasmodium protein, unknown function	PF3D7_0825700
1 3 4	0.192885	1.83886	early transcribed membrane protein 10.1	PF3D7_1001500
1 7 4	0.197215	1.61364	conserved Plasmodium protein, unknown function	PF3D7_1403300
1 15 9	0.205092	1.40093	serine repeat antigen 3	PF3D7_0207800
1 14 13	0.211846	1.3646	bromodomain protein, putative	PF3D7_0110500
1 3 7	0.211889	1.25017	clustered-asparagine-rich protein	PF3D7_1236100
1 5 18	0.213761	1.22807	transporter, putative	PF3D7_0908800
1 3 2	0.213992	1.96781	liver stage antigen 3	PF3D7_0220000
1 13 7	0.214665	1.69039	ring-infected erythrocyte surface antigen	PF3D7_0102200
1 10 17	0.217405	1.89268	Plasmodium exported protein (PHISTc), unknown function	PF3D7_0801000
1 8 5	0.220236	1.5206	conserved Plasmodium protein, unknown function	PF3D7_0407700
1 6 2	0.226361	1.61322	Plasmodium exported protein, unknown function	PF3D7_0402400
1 4 11	0.226633	1.42022	conserved Plasmodium protein, unknown function	PF3D7_1346400
1 3 8	0.233284	1.47382	zinc finger protein, putative	PF3D7_1208800
1 13 5	0.240405	1.40872	DEAD/DEAH box helicase, putative	PF3D7_1439100
1 8 7	0.244837	1.44418	conserved Plasmodium protein, unknown function	PF3D7_1448300
1 4 1	0.251241	1.43233	heat shock protein 40, type II	PF3D7_0501100
1 15 17	0.252519	0.771993	secreted ookinete protein, putative	PF3D7_0108700
1 15 10	0.256552	1.64333	probable protein, unknown function	PF3D7_1035900
1 4 2	0.256932	1.39024	conserved Plasmodium protein, unknown function	PF3D7_0706100
1 3 17	0.257448	1.59934	conserved Plasmodium protein, unknown function	PF3D7_1133200
1 11 11	0.25859	1.70066	activator of Hsp90 ATPase	PF3D7_0306200
1 7 15	0.263478	1.8292	Plasmodium exported protein (PHISTb), unknown function	PF3D7_1102500
1 4 18	0.264509	1.78233	erythrocyte binding antigen-175	PF3D7_0731500
1 14 6	0.265839	1.29011	SET domain protein, putative	PF3D7_0629700
1 3 16	0.266213	1.42439	falstatin	PF3D7_0911900
1 5 8	0.269966	1.37045	DnaJ protein, putative	PF3D7_1149600
1 10 13	0.270981	1.51297	kelch domain-containing protein, putative	PF3D7_1125800
1 6 1	0.274234	0.73778	erythrocyte membrane protein 1, PfEMP1	PF3D7_1100200
1 5 9	0.281025	0.573831	conserved Plasmodium protein, unknown function	PF3D7_1014100
1 16 15	0.28246	1.31273	conserved Plasmodium protein, unknown function	PF3D7_0511400
1 8 3	0.286112	1.43826	conserved Plasmodium protein, unknown function	PF3D7_1321100
1 6 4	0.286485	0.816443	reticulocyte binding protein homologue 5	PF3D7_0424100
1 4 5	0.28986	0.671639	liver stage antigen 1	PF3D7_1036400
1 6 10	0.292088	1.29302	NLI interacting factor-like phosphatase, putative	PF3D7_1012700
1 7 3	0.296645	1.36148	dynein-related AAA-type ATPase, putative	PF3D7_1434500
1 8 10	0.299425	1.4118	mRNA cap guanine-N7 methyltransferase, putative	PF3D7_0705000
1 5 2	0.29989	1.28249	translocon component PTEX150	PF3D7_1436300
1 11 5	0.303137	0.540674	liver stage antigen 1	PF3D7_1036400
1 12 7	0.30719	1.63754	conserved Plasmodium protein, unknown function	PF3D7_0409300
1 16 5	0.316267	1.56067	duffy binding-like merozoite surface protein	PF3D7_1035700
1 9 16	0.316463	1.49396	erythrocyte membrane protein 1 (PfEMP1), exon 2	PF3D7_0223300
1 11 13	0.319834	1.55198	merozoite surface protein 10	PF3D7_0620400
1 13 9	0.320471	1.41518	conserved Plasmodium protein, unknown function	PF3D7_0407800
1 12 1	0.321437	1.55408	merozoite surface protein	PF3D7_1035600
1 11 15	0.323487	1.51516	exonuclease, putative	PF3D7_1106300
1 9 18	0.324513	1.4736	falstatin	PF3D7_0911900
1 10 1	0.325841	0.759958	conserved Plasmodium protein, unknown function	PF3D7_0412000
1 11 2	0.327455	1.4456	erythrocyte membrane protein 1, PfEMP1	PF3D7_0617400
1 8 15	0.333344	1.32334	rhoptry neck protein 12	PF3D7_1017100
1 4 6	0.335984	1.29291	NOT family protein, putative	PF3D7_1417200
1 6 7	0.338317	1.59726	early transcribed membrane protein 14.1	PF3D7_1401400
1 15 7	0.338767	1.30951	conserved Plasmodium protein, unknown function	PF3D7_0407700
1 6 17	0.339996	1.29511	apical membrane antigen 1	PF3D7_1133400
1 10 9	0.340472	1.39348	cytoplasmic tRNA 2-thiolation protein 1, putative	PF3D7_0612600
1 14 8	0.356111	1.32141	asparagine-rich antigen Pfa55-14	PF3D7_0809200
1 16 9	0.358505	0.610636	liver stage antigen 1	PF3D7_1036400
1 3 15	0.358569	1.27322	Plasmodium exported protein (PHISTc), unknown function	PF3D7_0830600
1 3 18	0.37324	1.25495	Plasmodium exported protein, unknown function	PF3D7_1476600
1 11 8	0.373409	1.23951	conserved Plasmodium membrane protein, unknown function	PF3D7_0709900
1 13 11	0.382113	0.802286	serpentine receptor, putative	PF3D7_1215900
1 14 15	0.387586	1.39842	protein TSSC1, putative	PF3D7_1221600
1 5 14	0.398388	0.875375	conserved Plasmodium membrane protein, unknown function	PF3D7_0804500
1 14 5	0.398425	1.24749	antigen 332, DBL-like protein	PF3D7_1149000
1 10 3	0.399644	1.26942	E3 ubiquitin-protein ligase, putative	PF3D7_0707700
1 8 11	0.416207	1.26051	GTPase-activating protein, putative	PF3D7_1473100
1 10 11	0.419914	1.55641	merozoite surface protein 1	PF3D7_0930300
1 7 9	0.422099	1.44654	rhoptry-associated protein 1	PF3D7_1410400
1 11 12	0.422154	1.37221	liver stage antigen 3	PF3D7_0220000
1 13 10	0.441239	1.24498	circumsporozoite (CS) protein	PF3D7_0304600
1 10 15	0.442217	1.37849	Plasmodium exported protein (PHISTb), unknown function	PF3D7_0532300
1 12 14	0.444625	0.796955	conserved Plasmodium protein, unknown function	PF3D7_0407000
1 9 6	0.447756	1.24399	metalloprotease, putative	PF3D7_1009500
1 9 13	0.454275	1.39656	histone acetyltransferase GCN5	PF3D7_0823300
1 12 11	0.455996	1.21504	conserved Plasmodium protein, unknown function	PF3D7_1335600
1 5 5	0.466676	1.28227	cysteine repeat modular protein 1	PF3D7_0911300
1 5 16	0.469056	0.753086	liver stage antigen 1	PF3D7_1036400
1 14 17	0.477444	1.21585	DNA-directed RNA polymerase I subunit RPA2, putative	PF3D7_1134700
1 14 2	0.480348	1.33565	transcription factor with AP2 domain(s)	PF3D7_0730300
1 6 15	0.481564	1.2459	conserved Plasmodium protein, unknown function	PF3D7_1364400
1 14 4	0.49261	1.21612	THO complex subunit 2, putative	PF3D7_1249800
1 6 11	0.498959	0.883656	male development gene 1	PF3D7_1216500
1 10 5	0.50251	0.814595	U3 small nucleolar RNA-associated protein 12, putative	PF3D7_1448000
1 10 12	0.506669	1.17957	conserved Plasmodium membrane protein, unknown function	PF3D7_0404600
1 3 1	0.508525	1.33064	conserved Plasmodium protein, unknown function	PF3D7_1014100
1 12 17	0.512172	1.21208	conserved Plasmodium protein, unknown function	PF3D7_1140800
1 6 5	0.524264	1.14805	non-SERCA-type Ca2+ -transporting P-ATPase	PF3D7_1211900
1 16 17	0.526076	1.24149	conserved Plasmodium protein, unknown function	PF3D7_0716300
1 4 4	0.528213	0.861003	conserved Plasmodium protein, unknown function	PF3D7_0920700
1 4 8	0.55419	1.16746	conserved Plasmodium protein, unknown function	PF3D7_0205600
1 9 17	0.555557	1.20193	conserved Plasmodium protein, unknown function	PF3D7_1349600
1 6 13	0.562916	1.22512	transcription elongation factor s-II, putative	PF3D7_0714500
1 16 16	0.576151	1.17699	Plasmodium exported protein (PHISTb), unknown function	PF3D7_1252700
1 15 1	0.576868	1.1627	conserved Plasmodium protein, unknown function	PF3D7_0713900
1 14 10	0.586671	1.11629	conserved Plasmodium membrane protein, unknown function	PF3D7_0725100
1 11 9	0.587132	1.12447	vacuolar fusion protein MON1, putative	PF3D7_1352800
1 12 12	0.5979	1.20156	Plasmodium exported protein, unknown function	PF3D7_1353100
1 14 11	0.598773	1.23242	conserved Plasmodium protein, unknown function	PF3D7_1018300
1 15 3	0.601563	1.15738	conserved membrane protein, unknown function	PF3D7_1133100
1 11 16	0.608122	0.870136	conserved Plasmodium protein, unknown function	PF3D7_0313600
1 4 15	0.608289	0.920128	tRNA 3'-trailer sequence RNase, putative	PF3D7_1465300
1 9 4	0.632518	1.17648	N-alpha-acetyltransferase 15, NatA auxiliary subunit, putative	PF3D7_1244100
1 9 10	0.640395	1.15163	U5 small nuclear ribonuclear protein, putative	PF3D7_1003800
1 16 12	0.641841	0.928604	conserved Plasmodium protein, unknown function	PF3D7_1311600
1 10 18	0.656551	1.16859	Plasmodium exported protein (PHISTb), unknown function	PF3D7_1477500
1 5 3	0.663867	1.14836	parasitophorous vacuolar protein 1	PF3D7_1129100
1 7 12	0.665036	0.819922	MSP7-like protein	PF3D7_1334800
1 8 17	0.675861	0.920765	Plasmodium exported protein (hyp2), unknown function	PF3D7_1002000
1 14 16	0.70085	0.856798	ring-exported protein 3	PF3D7_0936300
1 15 14	0.712872	0.886226	SET domain protein, putative	PF3D7_0629700
1 10 14	0.717061	1.1603	EMP1-trafficking protein	PF3D7_1002100
1 12 10	0.719241	1.11731	E3 ubiquitin-protein ligase, putative	PF3D7_0826100
1 8 6	0.735341	1.09047	E3 ubiquitin-protein ligase, putative	PF3D7_0826100
1 10 16	0.751082	1.08856	XPA binding protein 1, putative	PF3D7_1201500
1 5 4	0.753388	0.936416	SET domain protein, putative	PF3D7_0827800
1 16 7	0.755354	1.08542	rhoptry neck protein 3	PF3D7_1252100
1 13 13	0.758325	1.15301	conserved Plasmodium protein, unknown function	PF3D7_1024800
1 7 14	0.774172	1.07325	conserved Plasmodium protein, unknown function	PF3D7_0906200
1 6 8	0.779585	1.144	serine repeat antigen 4	PF3D7_0207700
1 8 4	0.780036	0.921067	acyl-CoA synthetase	PF3D7_1238800
1 3 5	0.78088	1.08555	guanylyl cyclase	PF3D7_1138400
1 9 3	0.783785	0.939938	Plasmodium exported protein (PHISTa-like), unknown function	PF3D7_0832300
1 11 6	0.788428	0.872816	merozoite surface protein 5	PF3D7_0206900
1 15 8	0.791717	0.935455	transcriptional coactivator ADA2	PF3D7_1014600
1 13 4	0.792605	1.13722	surface protein P113	PF3D7_1420700
1 9 7	0.793001	1.08533	Plasmodium exported protein (PHISTc), unknown function	PF3D7_1016600
1 14 14	0.800745	1.09188	conserved Plasmodium protein, unknown function	PF3D7_0615800
1 3 10	0.802663	0.946066	signal recognition particle receptor subunit alpha, putative	PF3D7_1366600
1 16 10	0.807168	1.08754	S-adenosylmethionine decarboxylase/ornithine decarboxylase	PF3D7_1033100
1 13 15	0.807985	0.923094	conserved Plasmodium protein, unknown function	PF3D7_0323800
1 11 3	0.808717	1.0997	early transcribed membrane protein 10.2	PF3D7_1033200
1 7 2	0.813259	1.08221	antigen 332, DBL-like protein	PF3D7_1149000
1 13 1	0.821252	1.06914	conserved Plasmodium protein, unknown function	PF3D7_0513200
1 9 5	0.823231	1.05805	serine/threonine protein kinase, FIKK family	PF3D7_0902200
1 6 6	0.830266	0.924539	cytoadherence linked asexual protein 3.1	PF3D7_0302500
1 14 9	0.83745	0.903004	merozoite surface protein 5	PF3D7_0206900
1 8 2	0.853102	1.05774	erythrocyte membrane protein 1, PfEMP1	PF3D7_1100200
1 13 2	0.866493	0.963735	serine repeat antigen 7	PF3D7_0207400
1 13 6	0.881059	1.04449	serine/threonine protein kinase, FIKK family	PF3D7_0902200
1 6 3	0.881596	0.958821	GTP-binding protein, putative	PF3D7_0414700
1 16 8	0.88515	1.06862	merozoite surface protein 7	PF3D7_1335100
1 11 7	0.887651	0.967912	phosphoglycerate mutase, putative	PF3D7_0310300
1 5 10	0.889605	0.959591	conserved Plasmodium protein, unknown function	PF3D7_1448500
1 15 4	0.89248	1.04121	AP endonuclease (DNA-[apurinic or apyrimidinic site] lyase), putative	PF3D7_0305600
1 5 1	0.895609	0.974039	zinc finger protein, putative	PF3D7_1008100
1 9 9	0.903457	1.04101	Plasmodium exported protein, unknown function	PF3D7_0701900
1 8 12	0.905804	1.03942	erythrocyte membrane protein 1, PfEMP1	PF3D7_0711700
1 16 11	0.906706	1.03804	liver stage antigen 3	PF3D7_0220000
1 8 8	0.944912	0.979175	kinesin-8, putative	PF3D7_0111000
1 11 10	0.947681	1.0258	ring-infected erythrocyte surface antigen	PF3D7_1149200
1 14 12	0.950702	1.01389	zinc finger protein, putative	PF3D7_1008100
1 12 3	0.954021	1.02537	Pfmc-2TM Maurer's cleft two transmembrane protein	PF3D7_1100800
1 7 10	0.955294	0.979767	conserved Plasmodium membrane protein, unknown function	PF3D7_1021700
1 10 4	0.961596	0.982726	heat shock protein 70	PF3D7_0818900
1 8 16	0.971574	1.01085	conserved Plasmodium protein, unknown function	PF3D7_1215400
1 9 12	0.975831	1.01138	early transcribed membrane protein 4	PF3D7_0423700
1 4 14	0.978839	1.00788	conserved Plasmodium protein, unknown function	PF3D7_0302800
1 9 15	0.991187	0.99734	conserved Plasmodium protein, unknown function	PF3D7_1446700
