# Supplementary material for: Cellular and antibody response in GMZ2-vaccinated Gabonese volunteers in a controlled human malaria infection trial
Source: Malar J. 2022 Jun 17;21:191. doi: 10.1186/s12936-022-04169-8 (PMC9204906; doi:10.1186/s12936-022-04169-8)
Supplement: Supplementary file 3 — Additional file 3: Table S3. The antibody response against the vaccine antigen (GMZ2) or any of the main components (MSP3, GLURP), estimated before vaccination, was tested for correlation with any of the antibody responses, as estimated by the protein microarray before CHMI. The log-transformed ELISA data and the protein microarray data were tested usind Student's t-test for correlation. Antigens with correlations resulting in p-values < 0.05 are shown. [file 12936_2022_4169_MOESM3_ESM.xlsx]

## Sheet: Supplementary Table 3
Additional file 3: Table S3
The antibody response against the vaccine antigen (GMZ2) or any of the main components (MSP3, GLURP), estimated before vaccination, was tested for correlation with any of the antibody responses, as estimated by the protein microarray before CHMI. The log-transformed ELISA data and the protein microarray data were tested usind Student's t-test for correlation. Antigens with correlations resulting …
ELISA Antigen	Gene ID	Product Description	Gene Name or Symbol	Slope	Y-intercept	X-intercept	1/slope	R squared	F	P value
GMZ2	PF3D7_0108700	secreted ookinete protein, putative	PSOP24	-1.777	4.17	2.346	-0.5626	0.2437	9.346	0.0048
GMZ2	PF3D7_1341600	GPI mannosyltransferase 3	GPI10	2.105	-7.86	3.733	0.475	0.2235	8.345	0.0072
GMZ2	PF3D7_1473100	GTPase-activating protein, putative	protein coding	-1.952	4.891	2.506	-0.5124	0.1993	7.219	0.0118
GMZ2	PF3D7_0207800	serine repeat antigen 3	SERA3	1.886	-7	3.711	0.5302	0.1799	6.36	0.0174
GMZ2	PF3D7_1238800	acyl-CoA synthetase	ACS11	-1.943	5.77	2.969	-0.5146	0.1702	5.946	0.0211
GMZ2	PF3D7_0102500	erythrocyte binding antigen-181	EBA181	3.185	-7.907	2.482	0.3139	0.1693	5.912	0.0214
GMZ2	PF3D7_1215900	serpentine receptor, putative	SR10	-1.524	4.196	2.753	-0.6562	0.1602	5.53	0.0257
GMZ2	PF3D7_1335000	MSP7-like protein	protein coding	3.415	-9.339	2.734	0.2928	0.1557	5.35	0.028
GMZ2	PF3D7_0200100	erythrocyte membrane protein 1, PfEMP1	VAR	2.65	-8.936	3.372	0.3773	0.139	4.681	0.0389
GMZ2	PF3D7_0800300	erythrocyte membrane protein 1, PfEMP1	VAR	2.797	-7.833	2.8	0.3575	0.1363	4.575	0.041
GMZ2	PF3D7_0424100	reticulocyte binding protein homologue 5	RH5	-1.059	2.868	2.707	-0.9439	0.1266	4.202	0.0495
ELISA Antigen	Gene ID	Product Description	Gene Name or Symbol	Slope	Y-intercept	X-intercept	1/slope	R squared	F	P value
MSP3	PF3D7_1106300	exonuclease, putative	protein coding	2.644	-7.807	2.953	0.3783	0.4026	19.55	0.0001
MSP3	PF3D7_0800200	erythrocyte membrane protein 1, PfEMP1	VAR	1.924	-4.785	2.487	0.5198	0.3555	16	0.0004
MSP3	PF3D7_1335000	MSP7-like protein	protein coding	3.127	-8.374	2.678	0.3198	0.3373	14.76	0.0006
MSP3	PF3D7_1221900	conserved Plasmodium membrane protein, unknown function	protein coding	2.264	-5.548	2.45	0.4416	0.3307	14.33	0.0007
MSP3	PF3D7_0207800	serine repeat antigen 3	SERA3	1.541	-5.89	3.822	0.649	0.3102	13.04	0.0011
MSP3	PF3D7_1036000	merozoite surface protein	MSP11	2.35	-5.968	2.539	0.4255	0.2686	10.65	0.0028
MSP3	PF3D7_0420700	erythrocyte membrane protein 1, PfEMP1	VAR	1.715	-4.635	2.703	0.5831	0.2656	10.49	0.003
MSP3	PF3D7_0305600	AP endonuclease (DNA-[apurinic or apyrimidinic site] lyase), putative	protein coding	1.574	-6.472	4.112	0.6355	0.2549	9.921	0.0038
MSP3	PF3D7_0200100	erythrocyte membrane protein 1, PfEMP1	VAR	2.203	-7.493	3.402	0.454	0.2481	9.567	0.0044
MSP3	PF3D7_0629700	SET domain protein, putative	SET1	1.029	-3.39	3.296	0.9721	0.2265	8.493	0.0068
MSP3	PF3D7_0716300	conserved Plasmodium protein, unknown function	protein coding	1.519	-3.991	2.627	0.6583	0.209	7.664	0.0097
MSP3	PF3D7_1335300	reticulocyte binding protein 2 homologue b	RH2b	2.106	-5.407	2.567	0.4748	0.208	7.615	0.0099
MSP3	PF3D7_0808600	erythrocyte membrane protein 1, PfEMP1	VAR	1.316	-3.509	2.667	0.7599	0.2062	7.533	0.0103
MSP3	PF3D7_0725100	conserved Plasmodium membrane protein, unknown function	protein coding	0.8725	-2.607	2.988	1.146	0.1973	7.129	0.0123
MSP3	PF3D7_0206900	merozoite surface protein 5	MSP5	2.25	-7.243	3.219	0.4445	0.19	6.801	0.0142
MSP3	PF3D7_0808200	plasmepsin X	protein coding	1.508	-4.055	2.688	0.663	0.1891	6.763	0.0145
MSP3	PF3D7_1410400	rhoptry-associated protein 1	RAP1	1.994	-4.156	2.085	0.5016	0.1863	6.641	0.0153
MSP3	PF3D7_1239800	conserved Plasmodium protein, unknown function	protein coding	1.004	-4.414	4.397	0.9961	0.184	6.54	0.016
MSP3	PF3D7_1001300	Plasmodium exported protein (PHISTa), unknown function	protein coding	0.8234	-3.747	4.551	1.215	0.1794	6.339	0.0176
MSP3	PF3D7_1335300	reticulocyte binding protein 2 homologue b	RH2b	2.339	-4.253	1.818	0.4275	0.1776	6.264	0.0182
MSP3	PF3D7_0709900	conserved Plasmodium membrane protein, unknown function	protein coding	0.9892	-3.247	3.282	1.011	0.1672	5.824	0.0224
MSP3	PF3D7_1211200	conserved Plasmodium protein, unknown function	protein coding	1	-2.581	2.581	0.9998	0.1649	5.728	0.0234
MSP3	PF3D7_0102500	erythrocyte binding antigen-181	EBA181	1.947	-3.998	2.053	0.5135	0.1635	5.67	0.024
MSP3	PF3D7_0108300	conserved Plasmodium protein, unknown function	ARP	1.977	-6.947	3.514	0.5058	0.1608	5.557	0.0254
MSP3	PF3D7_0206900	merozoite surface protein 5	MSP5	2.058	-6.264	3.044	0.486	0.1584	5.458	0.0266
MSP3	PF3D7_0110500	bromodomain protein, putative	protein coding	1.018	-2.944	2.893	0.9826	0.1558	5.352	0.028
MSP3	PF3D7_0800300	erythrocyte membrane protein 1, PfEMP1	VAR	1.86	-4.866	2.616	0.5377	0.1556	5.346	0.0281
MSP3	PF3D7_1448700	conserved Plasmodium protein, unknown function	protein coding	1.103	-3.668	3.326	0.9069	0.1552	5.33	0.0283
MSP3	PF3D7_1008100	zinc finger protein, putative	protein coding	0.7385	-2.595	3.514	1.354	0.1357	4.552	0.0415
MSP3	PF3D7_1035600	merozoite surface protein	H101	1.545	-4.438	2.872	0.6472	0.1334	4.463	0.0434
MSP3	PF3D7_0501100	heat shock protein 40, type II	HSP40	0.9704	-4.563	4.702	1.03	0.1321	4.413	0.0445
MSP3	PF3D7_0620400	merozoite surface protein 10	MSP10	1.563	-1.969	1.26	0.64	0.1318	4.401	0.0448
MSP3	PF3D7_0108700	secreted ookinete protein, putative	PSOP24	1.517	-4.763	3.141	0.6594	0.1293	4.308	0.0469
MSP3	PF3D7_0223300	erythrocyte membrane protein 1 (PfEMP1), exon 2	protein coding	1.365	-4.064	2.978	0.7328	0.128	4.256	0.0482
MSP3	PF3D7_1302600	deoxyhypusine hydroxylase	DOHH	0.9345	-3.931	4.206	1.07	0.1274	4.233	0.0487
MSP3	PF3D7_0402400	Plasmodium exported protein, unknown function	GEXP18	1.466	-3.322	2.266	0.6821	0.1272	4.228	0.0489
MSP3	PF3D7_1028700	merozoite TRAP-like protein	MTRAP	1.567	-4.347	2.774	0.6383	0.1265	4.199	0.0496
ELISA Antigen	Gene ID	Product Description	Gene Name or Symbol	Slope	Y-intercept	X-intercept	1/slope	R squared	F	P value
GLURP	PF3D7_1341600	GPI mannosyltransferase 3	GPI10	1.753	-6.717	3.832	0.5705	0.1929	6.93	0.0134
GLURP	PF3D7_0423700	early transcribed membrane protein 4	ETRAMP4	2.271	-7.113	3.132	0.4403	0.1884	6.73	0.0147
GLURP	PF3D7_1009500	metalloprotease, putative	protein coding	1.636	-6.494	3.969	0.6111	0.1622	5.616	0.0247
GLURP	PF3D7_0906200	conserved Plasmodium protein, unknown function	protein coding	-1.525	4.077	2.673	-0.6558	0.1566	5.386	0.0275
GLURP	PF3D7_0207800	serine repeat antigen 3	SERA3	1.565	-5.959	3.808	0.639	0.1542	5.287	0.0289
GLURP	PF3D7_0800300	erythrocyte membrane protein 1, PfEMP1	VAR	2.609	-7.183	2.753	0.3833	0.1476	5.02	0.0329
GLURP	PF3D7_1452000	rhoptry neck protein 2	RON2	-1.857	5.041	2.714	-0.5385	0.1436	4.862	0.0355
GLURP	PF3D7_1335000	MSP7-like protein	protein coding	2.818	-7.406	2.628	0.3549	0.132	4.41	0.0445
GLURP	PF3D7_0704300	conserved Plasmodium membrane protein, unknown function	protein coding	-1.019	2.762	2.709	-0.9809	0.1312	4.38	0.0452
